# Supplementary material for: Epidemiological Characterization of African Swine Fever Dynamics in Ukraine, 2012–2023
Source: Vaccines (Basel). 2023 Jun 25;11(7):1145. doi: 10.3390/vaccines11071145 (PMC10384127; doi:10.3390/vaccines11071145)
Supplement: Supplementary file 1 [file vaccines-11-01145-s001.zip]

Archive with 1 entries (1 files):
- vaccines-2350102-supplementary.pdf
